# Supplementary material for: Influence of Lactose Supplementation on Regulation of Streptococcus thermophilus on Gut Microbiota
Source: Nutrients. 2023 Nov 13;15(22):4767. doi: 10.3390/nu15224767 (PMC10675825; doi:10.3390/nu15224767)
Supplement: Supplementary file 1 [file nutrients-15-04767-s001.zip]

Archive with 1 entries (1 files):
- nutrients-2682048-supplementary.pdf
